# Supplementary material for: Plasma Seed Priming Can Improve the Early Seedling Establishment and Antioxidant Activity of Water Convolvulus Microgreens
Source: Plants (Basel). 2025 Nov 29;14(23):3648. doi: 10.3390/plants14233648 (PMC12694209; doi:10.3390/plants14233648)
Supplement: Supplementary file 1 [file plants-14-03648-s001.zip]

Archive with 1 entries (1 files):
- plants-3946815-supplementary.pdf
